# Supplementary material for: Structural Characterization of the Acer ukurunduense Chloroplast Genome Relative to Related Species in the Acer Genus
Source: Front Genet. 2022 Jul 14;13:849182. doi: 10.3389/fgene.2022.849182 (PMC9329572; doi:10.3389/fgene.2022.849182)
Supplement: Supplementary file 1 [file Table2.XLSX]

## Sheet: Sheet1
Primer name	Primer sequence（5'to3'）
AcerTS-F	CGGAACTAGTCGGATGGAGT
AcerTS-R	GAAGCAGTTCGAGACAACCG
