# Supplementary material for: Structural Characterization of the Acer ukurunduense Chloroplast Genome Relative to Related Species in the Acer Genus
Source: Front Genet. 2022 Jul 14;13:849182. doi: 10.3389/fgene.2022.849182 (PMC9329572; doi:10.3389/fgene.2022.849182)
Supplement: Supplementary file 5 [file Table6.XLSX]

## Sheet: Sheet1
Window	Midpoint	Pi	Theta	S
1-1226	926	0.004	0.00438	6
827-1426	1126	0.00456	0.00511	7
1027-1626	1326	0.00422	0.00511	7
1227-1826	1526	0.00444	0.00584	8
1427-2127	1726	0.00889	0.01168	16
1627-2353	2026	0.01411	0.01752	24
1827-2553	2253	0.01411	0.01752	24
2128-2753	2453	0.01244	0.01533	21
2354-2953	2653	0.00833	0.01095	15
2554-3153	2853	0.01	0.01314	18
2754-3353	3053	0.00944	0.01241	17
2954-3559	3253	0.01322	0.01679	23
3154-3759	3459	0.01411	0.01752	24
3354-3989	3659	0.01411	0.01752	24
3560-4196	3883	0.01256	0.01606	22
3760-4396	4089	0.01322	0.01679	23
3990-4602	4296	0.01433	0.01825	25
4197-4818	4502	0.01578	0.01971	27
4397-5239	4702	0.02744	0.03358	46
4603-5478	4918	0.02633	0.03212	44
4819-5703	5364	0.02778	0.03358	46
5240-5904	5601	0.01222	0.0146	20
5479-6142	5803	0.01367	0.01606	22
5704-6349	6036	0.00911	0.01095	15
5905-6550	6243	0.01033	0.01314	18
6143-6754	6450	0.00722	0.00949	13
6350-7095	6650	0.00833	0.01095	15
6551-7295	6854	0.01	0.01314	18
6755-7572	7195	0.01511	0.01898	26
7096-7778	7396	0.01556	0.01898	26
7296-7993	7678	0.01311	0.01533	21
7573-8261	7893	0.01078	0.01314	18
7779-8482	8127	0.00756	0.00949	13
7994-8703	8382	0.00756	0.00949	13
8262-9108	8582	0.00589	0.0073	10
8483-9345	8999	0.00811	0.01022	14
8704-10154	9245	0.01244	0.01533	21
9109-10354	10044	0.01444	0.01752	24
9346-10554	10254	0.015	0.01825	25
10155-10763	10454	0.01344	0.01679	23
10355-10963	10654	0.00922	0.01168	16
10555-11173	10863	0.01122	0.01387	19
10764-11590	11063	0.01044	0.01168	16
10964-11790	11286	0.01533	0.01606	22
11174-11990	11690	0.01167	0.01168	16
11591-12190	11890	0.00822	0.00876	12
11791-12390	12090	0.00333	0.00438	6
11991-12590	12290	0.00322	0.00365	5
12191-12790	12490	0.00322	0.00365	5
12391-12990	12690	0.00489	0.00584	8
12591-13209	12890	0.00556	0.0073	10
12791-13409	13096	0.00778	0.01022	14
12991-13609	13309	0.00722	0.00949	13
13210-13814	13509	0.005	0.00657	9
13410-14034	13714	0.005	0.00657	9
13610-14240	13914	0.005	0.00657	9
13815-14440	14140	0.00833	0.01095	15
14035-14650	14340	0.00667	0.00876	12
14241-14850	14550	0.00667	0.00876	12
14441-15069	14750	0.00978	0.01241	17
14651-15277	14950	0.012	0.01533	21
14851-15485	15169	0.01478	0.01898	26
15070-15755	15377	0.01278	0.01679	23
15278-15990	15655	0.01389	0.01825	25
15486-16190	15857	0.00944	0.01241	17
15756-16390	16090	0.00667	0.00876	12
15991-16590	16290	0.00278	0.00365	5
16191-16797	16490	0.00556	0.0073	10
16391-17044	16690	0.00922	0.01168	16
16591-17244	16944	0.01411	0.01679	23
16798-17455	17144	0.015	0.01752	24
17045-17691	17355	0.01489	0.01679	23
17245-17891	17555	0.01422	0.01679	23
17456-18093	17791	0.01222	0.0146	20
17692-18293	17993	0.00922	0.01168	16
17892-18493	18193	0.005	0.00657	9
18094-18693	18393	0.00722	0.00949	13
18294-18893	18593	0.00944	0.01241	17
18494-19102	18793	0.01333	0.01752	24
18694-19302	19002	0.01167	0.01533	21
18894-19502	19202	0.01056	0.01387	19
19103-19702	19402	0.00833	0.01095	15
19303-19902	19602	0.01144	0.0146	20
19503-20102	19802	0.01311	0.01679	23
19703-20302	20002	0.01367	0.01752	24
19903-20517	20202	0.012	0.01533	21
20103-20717	20417	0.00811	0.01022	14
20303-20917	20617	0.00789	0.00949	13
20518-21117	20817	0.00644	0.00803	11
20718-21317	21017	0.007	0.00876	12
20918-21517	21217	0.00556	0.0073	10
21118-21717	21417	0.00444	0.00584	8
21318-21917	21617	0.00333	0.00438	6
21518-22117	21817	0.00333	0.00438	6
21718-22317	22017	0.00444	0.00584	8
21918-22517	22217	0.00544	0.00657	9
22118-22717	22417	0.00856	0.01022	14
22318-22917	22617	0.00744	0.00876	12
22518-23117	22817	0.00756	0.00949	13
22718-23317	23017	0.00644	0.00803	11
22918-23517	23217	0.00478	0.00584	8
23118-23717	23417	0.00711	0.00803	11
23318-23918	23617	0.00611	0.00657	9
23518-24118	23817	0.00944	0.01095	15
23718-24394	24018	0.00933	0.01168	16
23919-24594	24226	0.00944	0.01241	17
24119-24794	24494	0.00667	0.00876	12
24395-24994	24694	0.00444	0.00584	8
24595-25194	24894	0.00278	0.00365	5
24795-25394	25094	0.00389	0.00511	7
24995-25594	25294	0.00389	0.00511	7
25195-25794	25494	0.005	0.00657	9
25395-25994	25694	0.00333	0.00438	6
25595-26194	25894	0.00222	0.00292	4
25795-26394	26094	0.00278	0.00365	5
25995-26594	26294	0.00556	0.0073	10
26195-26794	26494	0.00678	0.00803	11
26395-26994	26694	0.00678	0.00803	11
26595-27194	26894	0.00733	0.00876	12
26795-27394	27094	0.00667	0.00876	12
26995-27594	27294	0.00711	0.00876	12
27195-27794	27494	0.006	0.0073	10
27395-27994	27694	0.00656	0.00803	11
27595-28194	27894	0.005	0.00657	9
27795-28394	28094	0.00389	0.00511	7
27995-28664	28294	0.00389	0.00511	7
28195-28865	28514	0.00556	0.0073	10
28395-29072	28765	0.00833	0.01095	15
28665-29319	28972	0.015	0.01971	27
28866-29526	29186	0.01589	0.02044	28
29073-29791	29421	0.01644	0.02117	29
29320-30018	29677	0.01244	0.01533	21
29527-30218	29918	0.01044	0.01314	18
29792-30418	30118	0.01078	0.01314	18
30019-30636	30318	0.01378	0.01679	23
30219-30836	30529	0.01711	0.02117	29
30419-31046	30736	0.01878	0.02336	32
30637-31250	30946	0.01511	0.01898	26
30837-31450	31150	0.01711	0.02117	29
31047-31670	31350	0.01511	0.01898	26
31251-31872	31569	0.01311	0.01679	23
31451-32085	31770	0.01	0.01314	18
31671-32306	31984	0.00922	0.01168	16
31873-32506	32199	0.00922	0.01168	16
32086-32752	32406	0.00867	0.01095	15
32307-32952	32650	0.01178	0.0146	20
32507-33259	32852	0.01856	0.02117	29
32753-33462	33052	0.01911	0.0219	30
32953-33678	33359	0.01789	0.02117	29
33260-33879	33571	0.01444	0.01898	26
33463-34107	33778	0.01478	0.01898	26
33679-34320	33979	0.01256	0.01606	22
33880-34531	34218	0.01289	0.01606	22
34108-34731	34431	0.01311	0.01679	23
34321-34937	34631	0.01144	0.0146	20
34532-35137	34837	0.00611	0.00803	11
34732-35337	35037	0.00389	0.00511	7
34938-35537	35237	0.00389	0.00511	7
35138-35737	35437	0.005	0.00657	9
35338-35937	35637	0.00278	0.00365	5
35538-36137	35837	0.00278	0.00365	5
35738-36337	36037	0.00278	0.00365	5
35938-36537	36237	0.00278	0.00365	5
36138-36737	36437	0.00167	0.00219	3
36338-36937	36637	0.00111	0.00146	2
36538-37137	36837	0.00278	0.00365	5
36738-37378	37037	0.00389	0.00511	7
36938-37578	37237	0.00833	0.00949	13
37138-37787	37478	0.00944	0.01095	15
37379-37994	37678	0.01167	0.01387	19
37579-38194	37894	0.00933	0.01095	15
37788-38496	38094	0.00911	0.01022	14
37995-38724	38381	0.01444	0.01606	22
38195-38925	38621	0.01344	0.01606	22
38497-39150	38825	0.01144	0.01387	19
38725-39351	39050	0.00444	0.00584	8
38949-39551	39251	0.005	0.00657	9
39151-39773	39451	0.00644	0.00803	11
39352-39973	39651	0.00478	0.00584	8
39552-40173	39873	0.00367	0.00438	6
39774-40373	40073	0.00167	0.00219	3
39974-40573	40273	0.00167	0.00219	3
40174-40773	40473	0.00167	0.00219	3
40374-40973	40673	0.00278	0.00365	5
40574-41173	40873	0.00278	0.00365	5
40774-41373	41073	0.00222	0.00292	4
40974-41573	41273	0.00278	0.00365	5
41174-41773	41473	0.00222	0.00292	4
41374-41973	41673	0.00167	0.00219	3
41574-42173	41873	0	0	0
41774-42373	42073	0.00111	0.00146	2
41974-42573	42273	0.00222	0.00292	4
42174-42773	42473	0.006	0.0073	10
42374-42973	42673	0.00544	0.00657	9
42574-43173	42873	0.00544	0.00657	9
42774-43373	43073	0.00278	0.00365	5
42974-43573	43273	0.00333	0.00438	6
43174-43773	43473	0.00444	0.00584	8
43374-43973	43673	0.00444	0.00584	8
43574-44173	43873	0.007	0.00876	12
43774-44389	44073	0.00644	0.00803	11
43974-44628	44273	0.00967	0.01095	15
44174-44850	44498	0.00822	0.00949	13
44390-45051	44743	0.00811	0.00876	12
44629-45253	44951	0.00489	0.00584	8
44851-45453	45152	0.00433	0.00511	7
45052-45653	45353	0.00744	0.00876	12
45254-45855	45553	0.00856	0.01022	14
45454-46055	45753	0.008	0.00949	13
45654-46255	45955	0.00444	0.00584	8
45856-46455	46155	0.00444	0.00584	8
46056-46656	46355	0.00667	0.00876	12
46256-46856	46555	0.00611	0.00803	11
46456-47413	46756	0.005	0.00657	9
46657-47629	46956	0.00556	0.0073	10
46857-47909	47513	0.00556	0.0073	10
47414-48146	47809	0.00667	0.00876	12
47630-48346	48009	0.005	0.00657	9
47910-48546	48246	0.00556	0.0073	10
48147-48746	48446	0.00333	0.00438	6
48347-48959	48646	0.00544	0.00657	9
48547-49183	48858	0.00833	0.00949	13
48747-49424	49074	0.01311	0.01533	21
48960-49764	49283	0.01256	0.0146	20
49184-50141	49664	0.01078	0.01314	18
49425-50341	49879	0.00878	0.01095	15
49765-50541	50241	0.00611	0.00803	11
50142-50749	50441	0.01044	0.01314	18
50342-50950	50649	0.013	0.01606	22
50542-51170	50849	0.01867	0.02263	31
50750-51381	51064	0.01267	0.01533	21
50951-51691	51281	0.01167	0.01387	19
51171-52160	51501	0.00744	0.00876	12
51382-52360	51792	0.008	0.00949	13
51692-52560	52260	0.00533	0.00657	9
52161-52760	52460	0.00789	0.00876	12
52361-52960	52660	0.01267	0.0146	20
52561-53160	52860	0.01267	0.0146	20
52761-53360	53060	0.00811	0.01022	14
52961-53564	53260	0.00556	0.0073	10
53161-53764	53460	0.005	0.00657	9
53361-53964	53664	0.01056	0.01387	19
53565-54175	53864	0.01167	0.01533	21
53765-54400	54066	0.01733	0.0219	30
53965-54688	54292	0.014	0.01752	24
54176-54919	54500	0.01311	0.01533	21
54401-55136	54804	0.00689	0.00803	11
54689-55342	55036	0.00522	0.00584	8
54920-55542	55242	0.00333	0.00438	6
55137-55744	55442	0.00611	0.00803	11
55343-55945	55642	0.00978	0.01168	16
55543-56145	55844	0.01178	0.01387	19
55745-56345	56045	0.01011	0.01168	16
55946-56545	56245	0.00589	0.0073	10
56146-56745	56445	0.00278	0.00365	5
56346-56945	56645	0.00333	0.00438	6
56546-57145	56845	0.00389	0.00511	7
56746-57345	57045	0.00389	0.00511	7
56946-57545	57245	0.005	0.00657	9
57146-57745	57445	0.00778	0.01022	14
57346-57945	57645	0.01089	0.01387	19
57546-58163	57845	0.01133	0.01387	19
57746-58372	58045	0.01133	0.01387	19
57946-58577	58268	0.00933	0.01168	16
58164-58777	58475	0.00889	0.01168	16
58373-58977	58677	0.005	0.00657	9
58578-59177	58877	0.00389	0.00511	7
58778-59377	59077	0.00478	0.00584	8
58978-59577	59277	0.008	0.00949	13
59178-59777	59477	0.00889	0.01022	14
59378-59977	59677	0.00856	0.01022	14
59578-60177	59877	0.00644	0.00803	11
59778-60397	60077	0.00778	0.01022	14
59978-60626	60297	0.00667	0.00876	12
60178-60826	60525	0.01278	0.01679	23
60398-61026	60726	0.01389	0.01825	25
60627-61232	60926	0.01222	0.01606	22
60827-61432	61132	0.00922	0.01168	16
61027-61632	61332	0.00644	0.00803	11
61233-61832	61532	0.00622	0.0073	10
61433-62032	61732	0.00367	0.00438	6
61633-62232	61932	0.00422	0.00511	7
61833-62450	62132	0.01144	0.0146	20
62033-62670	62343	0.01456	0.01825	25
62233-62870	62561	0.01622	0.02044	28
62451-63070	62770	0.01089	0.01387	19
62671-63296	62970	0.01156	0.0146	20
62871-63526	63188	0.01133	0.01387	19
63071-63726	63423	0.00911	0.01095	15
63297-63926	63626	0.007	0.00876	12
63527-64127	63826	0.00556	0.0073	10
63727-64375	64026	0.01189	0.0146	20
63927-64594	64240	0.013	0.01606	22
64128-64794	64475	0.01356	0.01679	23
64376-64994	64694	0.01	0.01314	18
64595-65194	64894	0.00833	0.01095	15
64795-65394	65094	0.00667	0.00876	12
64995-65594	65294	0.00444	0.00584	8
65195-65794	65494	0.00222	0.00292	4
65395-65994	65694	0.00222	0.00292	4
65595-66194	65894	0.00556	0.0073	10
65795-66394	66094	0.00778	0.01022	14
65995-66618	66294	0.00944	0.01241	17
66195-66823	66494	0.00922	0.01168	16
66395-67032	66718	0.01122	0.01387	19
66619-67350	66932	0.01233	0.01533	21
66824-67551	67243	0.01033	0.01314	18
67033-67780	67450	0.00667	0.00876	12
67351-67980	67680	0.00389	0.00511	7
67552-68180	67880	0.00222	0.00292	4
67781-68380	68080	0.00478	0.00584	8
67981-68833	68280	0.00589	0.0073	10
68181-69043	68482	0.00811	0.01022	14
68381-69243	68933	0.00656	0.00803	11
68834-69508	69143	0.00489	0.00584	8
69044-69708	69408	0.00578	0.00657	9
69244-69908	69608	0.00478	0.00584	8
69509-70108	69808	0.012	0.01533	21
69709-70325	70008	0.00922	0.01168	16
69909-70564	70224	0.01033	0.01314	18
70109-70810	70430	0.007	0.00876	12
70326-71010	70710	0.00778	0.01022	14
70565-71214	70910	0.00778	0.01022	14
70811-71414	71114	0.005	0.00657	9
71011-71615	71314	0.00833	0.01095	15
71215-71815	71514	0.00811	0.01022	14
71415-72015	71715	0.00922	0.01168	16
71616-72215	71915	0.00767	0.00876	12
71816-72415	72115	0.00733	0.00876	12
72016-72638	72315	0.00789	0.00949	13
72216-72843	72538	0.00778	0.01022	14
72416-73072	72738	0.00889	0.01168	16
72639-73278	72943	0.00778	0.01022	14
72844-73486	73178	0.00667	0.00876	12
73073-73696	73378	0.00811	0.01022	14
73279-73898	73588	0.00811	0.01022	14
73487-74106	73796	0.00733	0.00876	12
73697-74306	74006	0.00478	0.00584	8
73899-74543	74206	0.01011	0.01241	17
74107-74749	74443	0.01089	0.01387	19
74307-74949	74643	0.01456	0.01825	25
74544-75156	74849	0.01089	0.01387	19
74750-75366	75049	0.01133	0.01387	19
74950-75566	75256	0.00822	0.01022	14
75157-75769	75466	0.00767	0.00949	13
75367-75969	75669	0.00667	0.00876	12
75567-76169	75869	0.00444	0.00584	8
75770-76369	76069	0.00611	0.00803	11
75970-76569	76269	0.00611	0.00803	11
76170-76769	76469	0.00778	0.01022	14
76370-76969	76669	0.00389	0.00511	7
76570-77169	76869	0.00278	0.00365	5
76770-77372	77069	0.00222	0.00292	4
76970-77590	77269	0.00656	0.0073	10
77170-77790	77472	0.00656	0.0073	10
77373-77990	77690	0.00711	0.00803	11
77591-78192	77890	0.00333	0.00438	6
77791-78404	78092	0.00722	0.00949	13
77991-78604	78292	0.00833	0.01095	15
78193-78825	78504	0.01344	0.01679	23
78405-79034	78704	0.01011	0.01241	17
78605-79234	78934	0.00733	0.00876	12
78826-79434	79134	0.00278	0.00365	5
79035-79634	79334	0.00333	0.00438	6
79235-79835	79534	0.00644	0.00803	11
79435-80063	79735	0.00589	0.0073	10
79635-80290	79936	0.00756	0.00949	13
79836-80490	80187	0.00556	0.0073	10
80064-80696	80390	0.00667	0.00876	12
80291-80896	80596	0.00389	0.00511	7
80491-81113	80796	0.00444	0.00584	8
80697-81404	80996	0.00689	0.00803	11
80897-81613	81304	0.01	0.01168	16
81114-81813	81504	0.00944	0.01095	15
81405-82013	81713	0.00644	0.00803	11
81614-82213	81913	0.00389	0.00511	7
81814-82418	82113	0.00333	0.00438	6
82014-82618	82313	0.00278	0.00365	5
82214-82818	82518	0.00222	0.00292	4
82419-83018	82718	0.00611	0.00803	11
82619-83226	82918	0.01056	0.01387	19
82819-83426	83118	0.01278	0.01679	23
83019-83627	83326	0.01056	0.01387	19
83227-83827	83527	0.00933	0.01168	16
83427-84045	83727	0.00878	0.01095	15
83628-84254	83927	0.01044	0.01314	18
83828-84454	84154	0.00756	0.00949	13
84046-84668	84354	0.01089	0.01387	19
84255-84868	84562	0.01122	0.01387	19
84455-85068	84768	0.01256	0.01606	22
84669-85268	84968	0.012	0.01533	21
84869-85492	85168	0.01611	0.02117	29
85069-85692	85369	0.01556	0.02044	28
85269-85894	85592	0.01533	0.01971	27
85493-86111	85792	0.01378	0.01679	23
85693-86398	85995	0.01544	0.01898	26
85895-86598	86298	0.01122	0.01387	19
86112-86798	86498	0.00667	0.00876	12
86399-86998	86698	0.00389	0.00511	7
86599-87204	86898	0.00833	0.01095	15
86799-87404	87104	0.01033	0.01314	18
86999-87625	87304	0.01233	0.01533	21
87205-87856	87525	0.01044	0.01241	17
87405-88056	87725	0.00956	0.01168	16
87626-88256	87956	0.01367	0.01752	24
87857-88456	88156	0.01056	0.01387	19
88057-88656	88356	0.00778	0.01022	14
88257-88856	88556	0.00056	0.00073	1
88457-89056	88756	0.00056	0.00073	1
88657-89256	88956	0	0	0
88857-89456	89156	0	0	0
89057-89656	89356	0	0	0
89257-89856	89556	0	0	0
89457-90056	89756	0.00056	0.00073	1
89657-90256	89956	0.00111	0.00146	2
89857-90456	90156	0.00111	0.00146	2
90057-90656	90356	0.00111	0.00146	2
90257-90856	90556	0.00111	0.00146	2
90457-91056	90756	0.00167	0.00219	3
90657-91256	90956	0.00167	0.00219	3
90857-91456	91156	0.00222	0.00292	4
91057-91656	91356	0.00167	0.00219	3
91257-91856	91556	0.00111	0.00146	2
91457-92056	91756	0.00111	0.00146	2
91657-92256	91956	0.00222	0.00292	4
91857-92456	92156	0.00278	0.00365	5
92057-92656	92356	0.00222	0.00292	4
92257-92856	92556	0.00167	0.00219	3
92457-93056	92756	0.00111	0.00146	2
92657-93256	92956	0.00256	0.00292	4
92857-93456	93156	0.00256	0.00292	4
93057-93656	93356	0.00456	0.00511	7
93257-93856	93556	0.00311	0.00365	5
93457-94056	93756	0.00311	0.00365	5
93657-94256	93956	0.00167	0.00219	3
93857-94456	94156	0.00167	0.00219	3
94057-94656	94356	0.00167	0.00219	3
94257-94856	94556	0.00167	0.00219	3
94457-95056	94756	0.00111	0.00146	2
94657-95256	94956	0.00111	0.00146	2
94857-95456	95156	0.00111	0.00146	2
95057-95656	95356	0.00111	0.00146	2
95257-95856	95556	0.00056	0.00073	1
95457-96056	95756	0	0	0
95657-96256	95956	0.00056	0.00073	1
95857-96456	96156	0.00056	0.00073	1
96057-96656	96356	0.00167	0.00219	3
96257-96856	96556	0.00111	0.00146	2
96457-97056	96756	0.00111	0.00146	2
96657-97256	96956	0	0	0
96857-97456	97156	0.00333	0.00438	6
97057-97656	97356	0.00389	0.00511	7
97257-97856	97556	0.00389	0.00511	7
97457-98056	97756	0.00056	0.00073	1
97657-98256	97956	0	0	0
97857-98456	98156	0	0	0
98057-98656	98356	0	0	0
98257-98856	98556	0	0	0
98457-99056	98756	0.00111	0.00146	2
98657-99256	98956	0.00111	0.00146	2
98857-99456	99156	0.00111	0.00146	2
99057-99656	99356	0.00056	0.00073	1
99257-99856	99556	0.00056	0.00073	1
99457-100056	99756	0.00167	0.00219	3
99657-100256	99956	0.00111	0.00146	2
99857-100456	100156	0.00111	0.00146	2
100057-100656	100356	0.00111	0.00146	2
100257-100856	100556	0.00111	0.00146	2
100457-101056	100756	0.00111	0.00146	2
100657-101256	100956	0.00056	0.00073	1
100857-101458	101156	0.00056	0.00073	1
101057-101658	101358	0.00056	0.00073	1
101257-101858	101558	0	0	0
101459-102058	101758	0.00056	0.00073	1
101659-102258	101958	0.00056	0.00073	1
101859-102462	102158	0.00167	0.00219	3
102059-102662	102359	0.00167	0.00219	3
102259-102862	102562	0.00278	0.00365	5
102463-103084	102762	0.00222	0.00292	4
102663-103293	102984	0.00222	0.00292	4
102863-103493	103184	0.00222	0.00292	4
103085-103693	103393	0.00222	0.00292	4
103294-103893	103593	0.00278	0.00365	5
103494-104093	103793	0.00167	0.00219	3
103694-104293	103993	0.00111	0.00146	2
103894-104493	104193	0	0	0
104094-104693	104393	0	0	0
104294-104893	104593	0	0	0
104494-105093	104793	0	0	0
104694-105293	104993	0	0	0
104894-105493	105193	0	0	0
105094-105693	105393	0.00056	0.00073	1
105294-105893	105593	0.00111	0.00146	2
105494-106101	105793	0.00111	0.00146	2
105694-106302	106001	0.00056	0.00073	1
105894-106502	106202	0.00111	0.00146	2
106102-106702	106402	0.00111	0.00146	2
106303-106902	106602	0.00111	0.00146	2
106503-107102	106802	0	0	0
106703-107302	107002	0.00056	0.00073	1
106903-107502	107202	0.00056	0.00073	1
107103-107702	107402	0.00222	0.00292	4
107303-107902	107602	0.00222	0.00292	4
107503-108110	107802	0.00222	0.00292	4
107703-108310	108010	0.00056	0.00073	1
107903-108510	108210	0	0	0
108111-108710	108410	0.00056	0.00073	1
108311-108910	108610	0.00056	0.00073	1
108511-109110	108810	0.00056	0.00073	1
108711-109310	109010	0	0	0
108911-109510	109210	0	0	0
109111-109710	109410	0	0	0
109311-109910	109610	0	0	0
109511-110110	109810	0.00056	0.00073	1
109711-110310	110010	0.00056	0.00073	1
109911-110510	110210	0.00056	0.00073	1
110111-110710	110410	0	0	0
110311-110910	110610	0.00056	0.00073	1
110511-111110	110810	0.00111	0.00146	2
110711-111310	111010	0.00167	0.00219	3
110911-111517	111210	0.00167	0.00219	3
111111-111717	111417	0.00444	0.00584	8
111311-111919	111617	0.00444	0.00584	8
111518-112131	111819	0.00444	0.00584	8
111718-112331	112031	0.00222	0.00292	4
111920-112531	112231	0.00167	0.00219	3
112132-112731	112431	0.00111	0.00146	2
112332-112931	112631	0	0	0
112532-113131	112831	0	0	0
112732-113331	113031	0.00056	0.00073	1
112932-113540	113231	0.00056	0.00073	1
113132-113740	113440	0.00111	0.00146	2
113332-113940	113640	0.00511	0.00584	8
113541-114140	113840	0.01011	0.01241	17
113741-114340	114040	0.01378	0.01679	23
113941-114540	114240	0.01511	0.01898	26
114141-114746	114440	0.01422	0.01679	23
114341-114946	114646	0.01333	0.01606	22
114541-115146	114846	0.01078	0.01314	18
114747-115346	115046	0.00989	0.01241	17
114947-115546	115246	0.00911	0.01095	15
115147-115746	115446	0.00856	0.01022	14
115347-115946	115646	0.00844	0.01022	14
115547-116152	115846	0.012	0.01533	21
115747-116396	116046	0.01811	0.0219	30
115947-116668	116252	0.02367	0.0292	40
116153-116883	116499	0.02156	0.02555	35
116397-117083	116768	0.02011	0.02336	32
116669-117318	116983	0.02678	0.0292	40
116884-117628	117201	0.02944	0.03212	44
117084-117830	117526	0.029	0.03285	45
117319-118046	117730	0.02089	0.02555	35
117629-118261	117942	0.02222	0.02774	38
117831-118469	118160	0.01911	0.02409	33
118047-118669	118369	0.01244	0.01533	21
118262-118869	118569	0.00722	0.00949	13
118470-119069	118769	0.00889	0.01168	16
118670-119269	118969	0.01	0.01314	18
118870-119518	119169	0.01222	0.01606	22
119070-119722	119369	0.00878	0.01095	15
119270-119922	119622	0.01022	0.01241	17
119519-120122	119822	0.00689	0.00803	11
119723-120322	120022	0.00644	0.00803	11
119923-120522	120222	0.005	0.00657	9
120123-120722	120422	0.00589	0.0073	10
120323-120922	120622	0.00733	0.00876	12
120523-121122	120822	0.00889	0.01022	14
120723-121339	121022	0.00856	0.01022	14
120923-121540	121239	0.00822	0.01022	14
121123-121750	121439	0.01144	0.0146	20
121340-121950	121640	0.01144	0.0146	20
121541-122150	121850	0.01256	0.01606	22
121751-122366	122050	0.01122	0.01387	19
121951-122566	122266	0.01233	0.01533	21
122151-122766	122466	0.009	0.01095	15
122367-122982	122666	0.00789	0.00949	13
122567-123202	122866	0.00733	0.00876	12
122767-123402	123094	0.00733	0.00876	12
122983-123602	123302	0.00389	0.00511	7
123203-123808	123502	0.00611	0.00803	11
123403-124008	123702	0.00756	0.00949	13
123603-124208	123908	0.00756	0.00949	13
123809-124408	124108	0.00478	0.00584	8
124009-124608	124308	0.007	0.00876	12
124209-124851	124508	0.01644	0.01752	24
124409-125051	124718	0.01756	0.01898	26
124609-125263	124951	0.01556	0.01679	23
124852-125520	125163	0.00922	0.01168	16
125052-125720	125420	0.00811	0.01022	14
125264-125920	125620	0.00867	0.01095	15
125521-126120	125820	0.00722	0.00949	13
125721-126320	126020	0.00778	0.01022	14
125921-126520	126220	0.00778	0.01022	14
126121-126720	126420	0.00833	0.01095	15
126321-126920	126620	0.00867	0.01095	15
126521-127120	126820	0.00867	0.01095	15
126721-127321	127020	0.007	0.00876	12
126921-127521	127220	0.00556	0.0073	10
127121-127721	127421	0.00778	0.01022	14
127322-127932	127621	0.01033	0.01314	18
127522-128132	127822	0.01311	0.01679	23
127722-128332	128032	0.01144	0.0146	20
127933-128532	128232	0.01167	0.01533	21
128133-128732	128432	0.00778	0.01022	14
128333-128932	128632	0.00889	0.01168	16
128533-129138	128832	0.00833	0.01095	15
128733-129347	129038	0.01256	0.01606	22
128933-129547	129247	0.01256	0.01606	22
129139-129747	129447	0.01511	0.01898	26
129348-129947	129647	0.01644	0.02117	29
129548-130147	129847	0.01867	0.02409	33
129748-130347	130047	0.02156	0.02701	37
129948-130556	130247	0.02289	0.02774	38
130148-130756	130447	0.02178	0.02628	36
130348-130956	130656	0.019	0.02263	31
130557-131156	130856	0.01778	0.02117	29
130757-131356	131056	0.01833	0.0219	30
130957-131562	131256	0.01878	0.02263	31
131157-131762	131462	0.01989	0.02409	33
131357-131962	131662	0.02022	0.02409	33
131563-132162	131862	0.02011	0.02409	33
131763-132467	132062	0.01833	0.02117	29
131963-132667	132367	0.01244	0.01387	19
132163-132876	132567	0.00611	0.00657	9
132468-133076	132767	0.00111	0.00146	2
132668-133276	132976	0.00056	0.00073	1
132877-133476	133176	0.00056	0.00073	1
133077-133676	133376	0	0	0
133277-133876	133576	0.00056	0.00073	1
133477-134076	133776	0.00111	0.00146	2
133677-134288	133976	0.00167	0.00219	3
133877-134489	134176	0.00167	0.00219	3
134077-134689	134388	0.00444	0.00584	8
134289-134896	134589	0.005	0.00657	9
134490-135096	134789	0.00444	0.00584	8
134690-135296	134996	0.00167	0.00219	3
134897-135496	135196	0.00111	0.00146	2
135097-135696	135396	0.00111	0.00146	2
135297-135896	135596	0.00056	0.00073	1
135497-136096	135796	0.00056	0.00073	1
135697-136296	135996	0.00056	0.00073	1
135897-136496	136196	0.00056	0.00073	1
136097-136696	136396	0	0	0
136297-136896	136596	0	0	0
136497-137096	136796	0	0	0
136697-137296	136996	0	0	0
136897-137496	137196	0	0	0
137097-137696	137396	0.00056	0.00073	1
137297-137896	137596	0.00056	0.00073	1
137497-138096	137796	0.00056	0.00073	1
137697-138304	137996	0	0	0
137897-138504	138196	0.00056	0.00073	1
138097-138704	138404	0.00222	0.00292	4
138305-138904	138604	0.00222	0.00292	4
138505-139104	138804	0.00222	0.00292	4
138705-139304	139004	0.00056	0.00073	1
138905-139504	139204	0.00056	0.00073	1
139105-139704	139404	0	0	0
139305-139904	139604	0.00111	0.00146	2
139505-140105	139804	0.00111	0.00146	2
139705-140313	140005	0.00111	0.00146	2
139905-140513	140213	0.00056	0.00073	1
140106-140713	140413	0.00111	0.00146	2
140314-140913	140613	0.00111	0.00146	2
140514-141113	140813	0.00056	0.00073	1
140714-141313	141013	0	0	0
140914-141513	141213	0	0	0
141114-141713	141413	0	0	0
141314-141913	141613	0	0	0
141514-142113	141813	0	0	0
141714-142313	142013	0	0	0
141914-142514	142213	0.00111	0.00146	2
142114-142714	142414	0.00222	0.00292	4
142314-142914	142614	0.00278	0.00365	5
142515-143123	142814	0.00222	0.00292	4
142715-143345	143023	0.00278	0.00365	5
142915-143545	143223	0.00389	0.00511	7
143124-143745	143445	0.00333	0.00438	6
143346-143950	143645	0.00278	0.00365	5
143546-144150	143849	0.00167	0.00219	3
143746-144350	144050	0.00167	0.00219	3
143951-144550	144250	0.00056	0.00073	1
144151-144750	144450	0	0	0
144351-144952	144650	0	0	0
144551-145152	144850	0.00056	0.00073	1
144751-145352	145052	0.00056	0.00073	1
144953-145552	145252	0.00056	0.00073	1
145153-145752	145452	0.00111	0.00146	2
145353-145952	145652	0.00111	0.00146	2
145553-146152	145852	0.00111	0.00146	2
145753-146352	146052	0.00111	0.00146	2
145953-146552	146252	0.00111	0.00146	2
146153-146752	146452	0.00167	0.00219	3
146353-146952	146652	0.00056	0.00073	1
146553-147152	146852	0.00111	0.00146	2
146753-147352	147052	0.00111	0.00146	2
146953-147552	147252	0.00111	0.00146	2
147153-147752	147452	0.00056	0.00073	1
147353-147952	147652	0	0	0
147553-148152	147852	0	0	0
147753-148352	148052	0	0	0
147953-148552	148252	0	0	0
148153-148752	148452	0.00056	0.00073	1
148353-148952	148652	0.00389	0.00511	7
148553-149152	148852	0.00389	0.00511	7
148753-149352	149052	0.00333	0.00438	6
148953-149552	149252	0	0	0
149153-149752	149452	0.00111	0.00146	2
149353-149952	149652	0.00111	0.00146	2
149553-150152	149852	0.00167	0.00219	3
149753-150352	150052	0.00056	0.00073	1
149953-150552	150252	0.00056	0.00073	1
150153-150752	150452	0.00056	0.00073	1
150353-150952	150652	0.00056	0.00073	1
150553-151152	150852	0.00111	0.00146	2
150753-151352	151052	0.00056	0.00073	1
150953-151552	151252	0.00111	0.00146	2
151153-151752	151452	0.00111	0.00146	2
151353-151952	151652	0.00222	0.00292	4
151553-152152	151852	0.00167	0.00219	3
151753-152352	152052	0.00167	0.00219	3
151953-152552	152252	0.00167	0.00219	3
152153-152752	152452	0.00311	0.00365	5
152353-152952	152652	0.004	0.00438	6
152553-153152	152852	0.004	0.00438	6
152753-153352	153052	0.00256	0.00292	4
152953-153552	153252	0.00167	0.00219	3
153153-153752	153452	0.00111	0.00146	2
153353-153952	153652	0.00167	0.00219	3
153553-154152	153852	0.00222	0.00292	4
153753-154352	154052	0.00278	0.00365	5
153953-154552	154252	0.00222	0.00292	4
154153-154752	154452	0.00111	0.00146	2
154353-154952	154652	0.00111	0.00146	2
154553-155152	154852	0.00167	0.00219	3
154753-155352	155052	0.00278	0.00365	5
154953-155552	155252	0.00167	0.00219	3
155153-155752	155452	0.00167	0.00219	3
155353-155952	155652	0.00056	0.00073	1
155553-156152	155852	0.00111	0.00146	2
155753-156352	156052	0.00111	0.00146	2
155953-156552	156252	0.00111	0.00146	2
156153-156752	156452	0.00056	0.00073	1
156353-156952	156652	0	0	0
156553-157152	156852	0	0	0
156753-157352	157052	0	0	0
156953-157552	157252	0	0	0
157153-157752	157452	0.00056	0.00073	1
157353-157952	157652	0.00056	0.00073	1
157553-158152	157852	0.00944	0.01241	17
157753-158395	158052	0.01111	0.0146	20
157953-159133	158161	0.01599	0.02101	20
