# Supplementary material for: Structural Characterization of the Acer ukurunduense Chloroplast Genome Relative to Related Species in the Acer Genus
Source: Front Genet. 2022 Jul 14;13:849182. doi: 10.3389/fgene.2022.849182 (PMC9329572; doi:10.3389/fgene.2022.849182)
Supplement: Supplementary file 6 [file Table4.XLSX]

## Sheet: Acer mandshuricum
AA	Codon	Conut	RSCU value
Ala	GCU	616	1.74
Ala	GCC	230	0.65
Ala	GCA	378	1.07
Ala	GCG	192	0.54
Arg	CGU	317	1.17
Arg	CGC	131	0.48
Arg	CGA	362	1.34
Arg	CGG	144	0.53
Arg	AGA	481	1.78
Arg	AGG	186	0.69
Asn	AAU	972	1.51
Asn	AAC	313	0.49
Asp	GAU	842	1.57
Asp	GAC	230	0.43
Cys	UGU	215	1.45
Cys	UGC	82	0.55
Gln	CAA	717	1.53
Gln	CAG	222	0.47
Glu	GAA	1019	1.48
Glu	GAG	357	0.52
Gly	GGU	592	1.3
Gly	GGC	185	0.41
Gly	GGA	722	1.59
Gly	GGG	323	0.71
His	CAU	496	1.49
His	CAC	170	0.51
Ile	AUU	1093	1.46
Ile	AUC	453	0.6
Ile	AUA	702	0.94
Leu	UUA	842	1.8
Leu	UUG	571	1.22
Leu	CUU	580	1.24
Leu	CUC	214	0.46
Leu	CUA	396	0.84
Leu	CUG	210	0.45
Lys	AAA	1075	1.48
Lys	AAG	379	0.52
Met	AUG	621	1
Phe	UUU	1012	1.29
Phe	UUC	560	0.71
Pro	CCU	415	1.49
Pro	CCC	230	0.83
Pro	CCA	315	1.13
Pro	CCG	155	0.56
Ser	UCU	551	1.59
Ser	UCC	353	1.02
Ser	UCA	433	1.25
Ser	UCG	200	0.58
Ser	AGU	411	1.19
Ser	AGC	126	0.36
TER	UAA	49	1.69
TER	UAG	22	0.76
TER	UGA	16	0.55
Thr	ACU	512	1.55
Thr	ACC	258	0.78
Thr	ACA	396	1.2
Thr	ACG	157	0.47
Trp	UGG	454	1
Tyr	UAU	774	1.62
Tyr	UAC	184	0.38
Val	GUU	531	1.45
Val	GUC	190	0.52
Val	GUA	544	1.49
Val	GUG	199	0.54

## Sheet: Acer pictum
AA	Codon	Conut	RSCU value
Ala	GCU	611	1.73
Ala	GCC	231	0.66
Ala	GCA	374	1.06
Ala	GCG	194	0.55
Arg	CGU	322	1.19
Arg	CGC	131	0.48
Arg	CGA	362	1.34
Arg	CGG	146	0.54
Arg	AGA	478	1.77
Arg	AGG	183	0.68
Asn	AAU	978	1.53
Asn	AAC	303	0.47
Asp	GAU	846	1.57
Asp	GAC	233	0.43
Cys	UGU	216	1.45
Cys	UGC	82	0.55
Gln	CAA	716	1.53
Gln	CAG	222	0.47
Glu	GAA	1018	1.48
Glu	GAG	360	0.52
Gly	GGU	589	1.29
Gly	GGC	184	0.4
Gly	GGA	727	1.59
Gly	GGG	329	0.72
His	CAU	495	1.5
His	CAC	165	0.5
Ile	AUU	1091	1.45
Ile	AUC	454	0.61
Ile	AUA	706	0.94
Leu	UUA	844	1.8
Leu	UUG	569	1.21
Leu	CUU	579	1.23
Leu	CUC	216	0.46
Leu	CUA	396	0.84
Leu	CUG	209	0.45
Lys	AAA	1068	1.48
Lys	AAG	378	0.52
Met	AUG	626	1
Phe	UUU	1008	1.29
Phe	UUC	559	0.71
Pro	CCU	415	1.49
Pro	CCC	226	0.81
Pro	CCA	313	1.13
Pro	CCG	157	0.57
Ser	UCU	555	1.6
Ser	UCC	356	1.03
Ser	UCA	441	1.27
Ser	UCG	196	0.57
Ser	AGU	403	1.16
Ser	AGC	129	0.37
TER	UAA	51	1.74
TER	UAG	23	0.78
TER	UGA	14	0.48
Thr	ACU	512	1.53
Thr	ACC	267	0.8
Thr	ACA	404	1.21
Thr	ACG	155	0.46
Trp	UGG	462	1
Tyr	UAU	771	1.61
Tyr	UAC	186	0.39
Val	GUU	530	1.46
Val	GUC	183	0.51
Val	GUA	537	1.48
Val	GUG	198	0.55

## Sheet: Acer tataricum 
AA	Codon	Conut	RSCU value
Ala	GCU	614	1.73
Ala	GCC	231	0.65
Ala	GCA	380	1.07
Ala	GCG	192	0.54
Arg	CGU	319	1.18
Arg	CGC	131	0.48
Arg	CGA	370	1.37
Arg	CGG	142	0.52
Arg	AGA	482	1.78
Arg	AGG	180	0.67
Asn	AAU	967	1.51
Asn	AAC	312	0.49
Asp	GAU	847	1.58
Asp	GAC	227	0.42
Cys	UGU	215	1.44
Cys	UGC	83	0.56
Gln	CAA	726	1.54
Gln	CAG	217	0.46
Glu	GAA	1024	1.49
Glu	GAG	354	0.51
Gly	GGU	585	1.28
Gly	GGC	193	0.42
Gly	GGA	724	1.58
Gly	GGG	330	0.72
His	CAU	497	1.49
His	CAC	169	0.51
Ile	AUU	1094	1.46
Ile	AUC	452	0.6
Ile	AUA	699	0.93
Leu	UUA	846	1.81
Leu	UUG	572	1.22
Leu	CUU	583	1.25
Leu	CUC	213	0.45
Leu	CUA	389	0.83
Leu	CUG	206	0.44
Lys	AAA	1064	1.47
Lys	AAG	382	0.53
Met	AUG	620	1
Phe	UUU	1007	1.29
Phe	UUC	560	0.71
Pro	CCU	412	1.5
Pro	CCC	234	0.85
Pro	CCA	305	1.11
Pro	CCG	151	0.55
Ser	UCU	552	1.59
Ser	UCC	357	1.03
Ser	UCA	433	1.25
Ser	UCG	202	0.58
Ser	AGU	406	1.17
Ser	AGC	127	0.37
TER	UAA	52	1.79
TER	UAG	21	0.72
TER	UGA	14	0.48
Thr	ACU	518	1.56
Thr	ACC	261	0.78
Thr	ACA	399	1.2
Thr	ACG	154	0.46
Trp	UGG	454	1
Tyr	UAU	771	1.62
Tyr	UAC	180	0.38
Val	GUU	530	1.45
Val	GUC	185	0.51
Val	GUA	541	1.48
Val	GUG	203	0.56

## Sheet: Acer tegmentosum
AA	Codon	Conut	RSCU value
Ala	GCU	604	1.71
Ala	GCC	235	0.66
Ala	GCA	382	1.08
Ala	GCG	194	0.55
Arg	CGU	320	1.18
Arg	CGC	130	0.48
Arg	CGA	361	1.33
Arg	CGG	146	0.54
Arg	AGA	486	1.79
Arg	AGG	183	0.68
Asn	AAU	968	1.51
Asn	AAC	318	0.49
Asp	GAU	841	1.57
Asp	GAC	231	0.43
Cys	UGU	213	1.44
Cys	UGC	83	0.56
Gln	CAA	723	1.54
Gln	CAG	218	0.46
Glu	GAA	1016	1.48
Glu	GAG	357	0.52
Gly	GGU	587	1.28
Gly	GGC	192	0.42
Gly	GGA	728	1.59
Gly	GGG	326	0.71
His	CAU	498	1.5
His	CAC	166	0.5
Ile	AUU	1103	1.47
Ile	AUC	447	0.6
Ile	AUA	701	0.93
Leu	UUA	846	1.8
Leu	UUG	566	1.21
Leu	CUU	580	1.23
Leu	CUC	218	0.46
Leu	CUA	399	0.85
Leu	CUG	209	0.44
Lys	AAA	1065	1.46
Lys	AAG	389	0.54
Met	AUG	622	1
Phe	UUU	1008	1.29
Phe	UUC	556	0.71
Pro	CCU	415	1.48
Pro	CCC	229	0.82
Pro	CCA	320	1.14
Pro	CCG	156	0.56
Ser	UCU	553	1.59
Ser	UCC	353	1.02
Ser	UCA	436	1.26
Ser	UCG	200	0.58
Ser	AGU	411	1.19
Ser	AGC	128	0.37
TER	UAA	51	1.72
TER	UAG	23	0.78
TER	UGA	15	0.51
Thr	ACU	516	1.54
Thr	ACC	265	0.79
Thr	ACA	399	1.19
Thr	ACG	156	0.47
Trp	UGG	456	1
Tyr	UAU	774	1.61
Tyr	UAC	185	0.39
Val	GUU	528	1.45
Val	GUC	186	0.51
Val	GUA	543	1.49
Val	GUG	203	0.56

## Sheet: Acer ukurunduense
AA	Codon	Conut	RSCU value
Ala	GCU	621	1.73
Ala	GCC	231	0.64
Ala	GCA	390	1.09
Ala	GCG	195	0.54
Arg	CGU	323	1.18
Arg	CGC	134	0.49
Arg	CGA	361	1.32
Arg	CGG	147	0.54
Arg	AGA	490	1.8
Arg	AGG	181	0.66
Asn	AAU	982	1.52
Asn	AAC	312	0.48
Asp	GAU	852	1.57
Asp	GAC	230	0.43
Cys	UGU	215	1.44
Cys	UGC	84	0.56
Gln	CAA	724	1.53
Gln	CAG	221	0.47
Glu	GAA	1028	1.49
Glu	GAG	355	0.51
Gly	GGU	596	1.29
Gly	GGC	190	0.41
Gly	GGA	729	1.57
Gly	GGG	337	0.73
His	CAU	501	1.51
His	CAC	163	0.49
Ile	AUU	1114	1.47
Ile	AUC	456	0.6
Ile	AUA	708	0.93
Leu	UUA	848	1.8
Leu	UUG	575	1.22
Leu	CUU	584	1.24
Leu	CUC	218	0.46
Leu	CUA	395	0.84
Leu	CUG	208	0.44
Lys	AAA	1078	1.47
Lys	AAG	385	0.53
Met	AUG	626	1
Phe	UUU	1009	1.28
Phe	UUC	564	0.72
Pro	CCU	417	1.49
Pro	CCC	233	0.83
Pro	CCA	312	1.12
Pro	CCG	155	0.56
Ser	UCU	554	1.59
Ser	UCC	354	1.02
Ser	UCA	447	1.28
Ser	UCG	198	0.57
Ser	AGU	409	1.17
Ser	AGC	127	0.36
TER	UAA	52	1.77
TER	UAG	21	0.72
TER	UGA	15	0.51
Thr	ACU	519	1.54
Thr	ACC	255	0.76
Thr	ACA	409	1.22
Thr	ACG	161	0.48
Trp	UGG	462	1
Tyr	UAU	785	1.62
Tyr	UAC	183	0.38
Val	GUU	529	1.45
Val	GUC	185	0.51
Val	GUA	545	1.5
Val	GUG	198	0.54
