# Supplementary material for: Structural Characterization of the Acer ukurunduense Chloroplast Genome Relative to Related Species in the Acer Genus
Source: Front Genet. 2022 Jul 14;13:849182. doi: 10.3389/fgene.2022.849182 (PMC9329572; doi:10.3389/fgene.2022.849182)
Supplement: Supplementary file 8 [file Table1.XLSX]

## Sheet: Sheet1
GenBnak Number	Latin Name
MN864496	Acer acuminatum
MN315268	Acer amplum
MW067027	Acer amplum subsp. catalpifolium
NC056202	Acer argutum
MW067029	Acer buergerianum
MW067030	Acer caesium
MW067031	Acer calcaratum
MW067033	Acer campestre
MN315270	Acer cappadocicum
MW067034	Acer cappadocicum subsp. divergens
MW067035	Acer cappadocicum subsp. sinicum
MN864497	Acer carpinifolium
MK479226	Acer caudatifolium
MT752969	Acer cinnamomifolium
MW067036	Acer circinatum
MT216760	Acer cissifolium
MN315271	Acer coriaceifolium
MW067039	Acer crataegifolium
MK193784	Acer davidii
MW067040	Acer diabolicum
MW067042	Acer distylum
MW067043	Acer elegantulum
MZ664553	Acer fabri
MK479221	Acer fenzelianum
MN315274	Acer flabellatum
MN864498	Acer glabrum
MW067045	Acer granatense
MW067046	Acer grandidentatum
MW067047	Acer griseum
MT246196	Acer henryi
MW067049	Acer hyrcanum
MW067050	Acer japonicum
MF521832	Acer laevigatum
MW067051	Acer laurinum
MZ725939	Acer leipoense
MW067052	Acer lobelii
MW067053	Acer longipes
MK479214	Acer lucidum
MW067054	Acer macrophyllum
NC049164	Acer mandshuricum
KX098452	Acer miaotaiense
MN864500	Acer micranthum
MW067056	Acer monspessulanum
KT970611	Acer morrisonense
MN841452	Acer negundo
MT216763	Acer nikoense
MN864502	Acer nipponicum
MW067041	Acer oblongum
MW067058	Acer obtusifolium
MW067059	Acer olivaceum
MN315276	Acer oliverianum
MW067061	Acer opalus
MW067057	Acer opalus subsp. obtusatum
MW599990	Acer palmatum
MW067062	Acer pauciflorum
MW067063	Acer paxii
MN315277	Acer pectinatum
MW067065	Acer pensylvanicum
MN661390	Acer pentaphyllum
NC049127	Acer pictum subsp mono
MN864506	Acer pilosum
MN315279	Acer platanoides
MN864508	Acer pseudoplatanus
MW067066	Acer pseudosieboldianum
MW067067	Acer pseudosieboldianum var. microsieboldianum
MZ944848	Acer pubipetiolatum var. pingpienense
MW067068	Acer pycnanthum
MK479212	Acer robustum
MW067069	Acer rubescens
MN864509	Acer rubrum
MW067070	Acer rufinerve
MW067071	Acer saccharinum
MW067075	Acer saccharum
MW067072	Acer saccharum subsp. floridanum
MW067073	Acer saccharum subsp. leucoderme
MW067074	Acer saccharum subsp. nigrum
MW067080	Acer saccharum subsp. skutchii
MW067076	Acer sempervirens
MW067077	Acer serrulatum
MW067078	Acer shenkanense
MW067079	Acer sikkimense
NC057529	Acer sinense
KY987160	Acer sino-oblongum
NC051961	Acer stachyophyllum
MW067082	Acer stachyophyllum subsp. betulifolium
MN315282	Acer sterculiaceum
MW067083	Acer sterculiaceum subsp. franchetii
MT216764	Acer sutchuenense subsp. tienchuanense
MK329223	Acer takesimense
MN315283	Acer tataricum
MW067085	Acer tataricum subsp. aidzuense
MW067086	Acer tataricum subsp. semenovii
NC056233	Acer tegmentosum
MW067089	Acer tenuifolium
MK479228	Acer tetramerum
MW067090	Acer trautvetteri
MN602455	Acer triflorum
MG209700	Acer truncatum
MN393475	Acer tsinglingense
MW067094	Acer tutcheri
MZ736145	Acer ukurunduense
MW067095	Acer velutinum
MW067096	Acer wilsonii
MN315285	Acer yangbiense
NC053258	Acer yangjuechi
NC000932	Arabidopsis thaliana
NC025554	Sapindus mukorossi
