# Supplementary material for: Structural Characterization of the Acer ukurunduense Chloroplast Genome Relative to Related Species in the Acer Genus
Source: Front Genet. 2022 Jul 14;13:849182. doi: 10.3389/fgene.2022.849182 (PMC9329572; doi:10.3389/fgene.2022.849182)
Supplement: Supplementary file 9 [file Table5.XLSX]

## Sheet: Sheet1
Simple sequence repeats of A. ukurunduense cp genome
Species	Reverse repeat	Plindromic repeat	Forward repeat	Complement repeat
A. mandshuricum	6	24	19	0
A. pictum	3	24	22	0
A. tataricum	2	26	17	1
A. tegmentosum	5	23	21	0
A. ukurunduense	3	21	24	1
